# Supplementary material for: SMG1, a nonsense‐mediated mRNA decay (NMD) regulator, as a candidate therapeutic target in multiple myeloma
Source: Mol Oncol. 2022 Dec 16;17(2):284–97. doi: 10.1002/1878-0261.13343 (PMC9892823; doi:10.1002/1878-0261.13343)
Supplement: Supplementary file 1 — Table S1. Single guide RNAs used for generation of different CRISPR/Cas9 knockout cells. Table S2. Antibodies used for western blotting analysis. Table S3. Primers used for Real‐Time quantitative PCR. Table S4. GI50 and Emax for 141 cell lines in a 3‐day proliferation assay treated with CC‐115 and CC‐223. Table S5. Results from ActivX KiNativ analysis comparing different doses of CC‐115 or CC‐223 in four different Group 2B cell lines. Fig. S1. SMG1i does not inhibit the Ser2056 phosphorylation of DNA‐PK. Fig. S2. Block titration of CC‐115 plus ABT‐199 in three CLL cell lines. Fig. S3. Effect of CC‐115 on viability in comparison with DNA‐PK and/or TORK inhibition in MM cell lines. Fig. S4. Effect of CC‐115 on UPR‐related transcripts. Fig. S5. Validation of different KO cell lines by western blotting. Fig. S6. qPCR analysis on HCT 116 xenograft tumors treated with Vehicle or CC‐115 (qPCR normalized to control gene HPRT1 and relative to vehicle). Fig. S7. Bodyweight monitoring in in vivo mouse experiments, related to Fig. 5. [file MOL2-17-284-s001.zip]

Archive with 2 entries (2 files):
- mol213343-sup-0001-Supinfo.pdf
- mol213343-sup-0002-Legends.docx
